# Supplementary material for: Discovery and Synthesis of Hydroxy-l-Proline Blockers of the Neutral Amino Acid Transporters SLC1A4 (ASCT1) and SLC1A5 (ASCT2)
Source: Molecules. 2024 May 15;29(10):2330. doi: 10.3390/molecules29102330 (PMC11123841; doi:10.3390/molecules29102330)
Supplement: Supplementary file 1 [file molecules-29-02330-s001.zip]

Archive with 1 entries (1 files):
- molecules-2952212-supplementary.pdf
